# Supplementary material for: Phenolic Profile and Bioactivity Changes of Lotus Seedpod and Litchi Pericarp Procyanidins: Effect of Probiotic Bacteria Biotransformation
Source: Antioxidants (Basel). 2023 Nov 7;12(11):1974. doi: 10.3390/antiox12111974 (PMC10669077; doi:10.3390/antiox12111974)
Supplement: Supplementary file 1 [file antioxidants-12-01974-s001.zip]

Archive with 1 entries (1 files):
- antioxidants-2656216-supplementary.pdf
